# Supplementary material for: Photoelectric Multi-Signal Output Sensor Based on Two-Dimensional Covalent Organic Polymer Film Modified by Novel Aggregation-Induced Emission Probes
Source: Biosensors (Basel). 2024 Jun 18;14(6):312. doi: 10.3390/bios14060312 (PMC11202238; doi:10.3390/bios14060312)
Supplement: Supplementary file 1 [file biosensors-14-00312-s001.zip]

Archive with 1 entries (1 files):
- biosensors-2990761-supplementary.pdf
